# Supplementary material for: The methyltransferase METTL3 negatively regulates nonalcoholic steatohepatitis (NASH) progression
Source: Nat Commun. 2021 Dec 10;12:7213. doi: 10.1038/s41467-021-27539-3 (PMC8664922; doi:10.1038/s41467-021-27539-3)
Supplement: Supplementary file 3 — Source Data [file 41467_2021_27539_MOESM3_ESM.xlsx]

## Sheet: Figure1
Figure 1a
Figure 1b
Figure 1c
Figure 1d
Figure 1e
Figure 1f
										IP：phosphoserine
										anti-Flag
		TNFα(ng/ml) - +
		METTL3 - +
										lysate
										anti-Flag
												TNFα(ng/ml) 0 20 100
												METTL3 + + +
Figure 1g
			Input
										IP: Flag-METTL3
										anti-Myc
										anti-Flag
										Lysate
										anti-Myc
										anti-Flag
										anti-Actin
Figure 1h
										anti-phosphoserine
										anti-Flag
										anti-Myc
Figure 1i												Nuclei
												Cytosol
												Total lysate

## Sheet: Figure2
Figure 2a
		Gray analysis
		Mettl3flox/flox	Mettl3-HKO
		0.766532	0.103722
		1.33758	0.0359362
		0.896031	0.0653966
	T.Test	0.00586372
Figure 2b		Liver weight (% of B.W.)
	Mettl3flox/flox	Mettl3-HKO
	5.43562	5.15861
	5.47661	4.95164
	5.07661	4.72939
	5.0303	4.61762
	5.23937	4.8224
	4.1476	5.74352
	4.61927	4.69212
	4.46015	4.95942
	4.66255	4.55837
T.Test	0.961954
Figure 2c		Liver TAG (mg/g tissue)
	Mettl3flox/flox	Mettl3-HKO
	28.1542	28.526
	16.04	20.8454
	17.5398	18.8896
	19.726	17.6411
	14.9248	14.4838
	39.0907	23.4732
	22.8574	15.3243
	18.4154	45.8652
	34.6311
T.Test	0.939065
Figure 2d		Serum ALT (IU/L)
	Mettl3flox/flox	Mettl3-HKO
	41.6951	557.083
	38.9728	24.3255
	135.854	53.3875
	41.6951	59.7156
	59.7156	20.0855
	31.2877	69.81
	33.7691	329.623
	18.086	135.854
	28.8867	84.3936
	287.027	38.9728
	50.3439	914.6
	28.8867	204.654
	44.4977	785.71
	36.3308
T.Test	0.0332372
Figure 2e		Liver weight (% of B.W.)
	Mettl3flox/flox	Mettl3-HKO
	2.8303	3.00316
	2.99274	3.04909
	3.31507	3.07088
	2.95141	2.90213
	2.9528	3.29342
	2.96019	3.38182
	2.73103	3.31392
	2.91471	3.53232
		3.38221
		3.11644
T.Test	0.0135378
Figure 2f
Figure 2g		Liver TAG (mg/g tissue)
	Mettl3flox/flox	Mettl3-HKO
	90.2396	124.272
	83.5543	155.893
	62.5751	136.71
	62.888	90.624
	64.6319	134.365
	77.6239	217.467
	61.2638	128.631
	87.2721	98.6161
	72.3947	125.254
		88.6871
		90.8599
T.Test	0.000737607
Figure 2h		Serum ALT (IU/L)
	Mettl3flox/flox	Mettl3-HKO
	330.89	839.284
	471.294	679.339
	507.973	444.696
	287.32	679.339
	393.84	803.579
	734.511	900.527
	369.584	346.107
	436.003	555.773
	260.008	605.741
		827.296
T.Test	0.00458951
Figure 2i		Liver weight (% of B.W.)
	Mettl3flox/flox	Mettl3-HKO
	3.19444	3.71396
	3.23935	4.13055
	3.5746	3.84926
	3.87234	3.98556
	4.01942	3.99662
	3.44382	4.10149
	3.36576	3.54058
	3.39461
T.Test	0.0126976
Figure 2j
Figure 2k		Liver TAG (mg/g tissue)
	Mettl3flox/flox	Mettl3-HKO
	74.0674	127.836
	60.6613	109.495
	107.721	92.3918
	83.746	178.655
	86.7887	140.033
	112.55	136.467
	82.9181	231.403
	105.096	133.58
	75.4973	154.361
		181.218
T.Test	0.000591004
Figure 2l
	Sirius red positive area(%)
	Mettl3flox/flox	Mettl3-HKO
	1.47375	6.11225
	1.4675	6.0035
	1.29575	3.78375
	0.5135	7.52667
	1.13025	3.18875
	1.14925	4.10675
T.Test	0.000216794
Figure 2m
	F4/80 positive area (%)
	Mettl3flox/flox	Mettl3-HKO
	4.37286	4.46317
	3.264	9.19983
	3.77438	6.58217
	4.18267	5.79917
T.Test	0.0438616
Figure 2n		Relative mRNA levels
			Mettl3flox/flox															Mettl3-HKO														T.Test
		Collagen1A1	2.12479	0.605969	0.399791	1.72586	0.16013	1.06239	1.72586	1.04777	1.28995	0.715645	0.478741	0.663109				11.2927	2.84281	3.08938	1.69034	3.7772	4.43003	1.84973	1.33544	1.25468	3.31112	2.76507	3.17623			0.00608675
		αSMA	0.71988	0.399378	0.75567	1.18577	1.24473	0.488296	0.911193	0.42215	1.05397	2.06455						1.74815	0.8443	0.247556	1.61981	5.22644	4.77608	2.07891	1.72408	1.61981	2.98107	1.04669	4.30445	1.98045	1.07611	0.0162889
		Mmp9	0.666493	0.592407	0.433667	1.5312	2.59307	0.724301	0.458394	1.40899	0.286114	0.680497	0.600677	0.481184	1.58519	1.72269	1.23513	0.498153	0.923165	0.969062	1.10547	1.96518	1.29653	0.809252	1.1209	2.02043	1.91144	1.35159	1.59622	3.14849	1.34226	0.088436
		Tgfb1	1.87009	0.621191	0.326037	1.15918	1.18354	1.42712	0.896956	1.50849	0.723522	1.12749	0.842711	0.728555	0.797253	1.0593	0.728555	1.44704	1.36899	1.75699	2.00432	1.78152	2.00432	1.63933	1.3881	1.04472	1.36899	1.94951	2.8741	3.46561	2.50205	0.000117722
Figure 2o
	Sirius red positive area(%)
	Mettl3flox/flox	Mettl3-HKO
	10.2	14.025
	8.65	15.15
	7.1	15.1
	10.1	12.1667
	8.9	14.3333
		14.8
T.Test	4.31809e-05
Figure 2p
	F4/80 positive area (%)
	Mettl3flox/flox	Mettl3-HKO
	3.8405	6.04644
	2.41188	11.0772
	2.0702	3.374
	4.9518	7.1046
	4.2654	6.15267
T.Test	0.0445515
Figure 2q		Relative mRNA levels
			Mettl3flox/flox											Mettl3-HKO												T.Test
		Collagen1A1	0.719934	0.461991	1.01814	0.724941	0.676394	1.24482	2.09353	0.892508	1.08368	0.969919	1.11414	6.94482	5.19073	2.94024	2.87974	13.9862	10.6733	2.74335	5.71969	20.6195	9.68624	19.5072		0.000448289
		αSMA	0.433676	0.59654	0.744679	1.13657	1.46885	2.30488	0.929605	1.08274	0.861361	0.609074	0.83202	3.84955	2.45324	3.19251	1.27871	4.73935	4.80551	2.10627	5.04443	11.2721	2.35331	10.2297		0.00145103
		Mmp9	2.04735	0.415742	0.625794	0.377294	0.63453	1.39838	0.684802	1.78232	0.592037	0.63453		1.92353	2.06159	3.8205	5.71106	2.68284	2.55577	0.364442	2.93581	0.922589	2.50318	1.97761	1.14374	0.00620464
		Tgfb1	1.3086	0.636406	0.677372	1.07775	0.756819	0.98488	0.715994	1.48249	0.869356	0.822461		1.48249	1.66788	1.88952	2.67218	1.76298	1.29058	0.610481	1.34539	1.05557	1.81255	1.04828	0.794445	0.015101

## Sheet: Figure3
Figure 3a		Relative mRNA levels
		Mettl3flox/flox													Mettl3-HKO											T.Test
	Fatp2	0.953314	1.19005	0.674095	1.24059	1.01468	1.26666	0.483311	1.35757	0.683505	0.707608	0.953314	1.47531		0.528884	0.514422	0.257211	0.92084	0.973345	0.536267	0.841493	0.717486	1.05046	0.651133	0.688259	0.0171205
	Fatp5	1.1019	0.692551	0.823587	1.03526	1.41421	1.1019	0.840892	1.10956	0.959259	0.712021	0.986227	1.22263		0.602901	0.476316	0.33217	0.965931	0.85263	0.829315	0.757854	0.773778	0.939518	0.732039	0.586414	0.00294215
	Cd36	0.982872	0.760529	1.4192	0.69983	1.1934	1.40939	0.552894	1.08303	0.955996	0.512305	0.505252	1.92529		3.08458	2.8384	3.19336	2.87802	3.85058	4.3022	4.67535	4.45392	4.18456	5.1518	3.77134	3.6248e-10
	Cpt1α	1.08015	0.883461	0.889606	0.97349	0.801758	1.06528	1.10285	1.50654	0.518077	2.2057	0.507415	0.717593	0.748066	0.415016	0.525309	0.551425	1.61467	1.27565	1.14968	0.94687	1.6486	1.75472	1.34839	1.57052	0.401745
	Mcad	1.03994	1.31631	0.956936	0.990682	0.937243	1.20288	1.38175	1.25396	0.34784	1.138	0.997573	0.686102	0.750797	1.01853	0.84469	0.911614	2.84119	2.13835	1.46053	1.11458	1.90065	1.94059	2.29182	2.07987	0.00244637
	Pparα	0.636276	0.411147	0.881312	0.833772	0.881312	1.53445	0.810973	1.90227	0.577433	2.12539	0.654164	0.906089	0.845411	0.391674	0.331648	0.449915	0.440656	0.805371	0.816613	0.761927	1.06269	1.29032	0.845411	1.22071	0.212402
	Fasn	0.344601	0.206326	0.133323	0.209207	1.43694	0.770037	0.928517	1.68529	0.210662	3.95314	0.675019	1.44694		0.49758	0.252263	0.559806	0.097598	0.093623	0.439215	0.247071	0.142892	0.390393	0.166431	0.147931	0.0393397
	Scd1	0.095451	0.137825	0.146697	1.20657	0.732505	0.517959	3.34246	1.59208	0.216271	1.02166	0.54371	2.44682		1.14942	0.801575	0.674042	0.165043	0.528843	1.77881	0.933622	0.400788	1.18174	0.52519	0.403575	0.511924
	Srebp1	0.471048	0.56407	1.02381	1.2431	0.709044	2.81658	0.749472	0.471048	0.625875	1.0381	1.88419	0.455003	0.948649	0.442561	1.12035	1.02381	0.354522	0.398858	0.424532	0.144982	0.289964	0.515465	0.229084	0.209344	0.0259857
	Chrebp	1.12824	0.76529	1.49908	0.866984	1.06738	1.55194	0.522708	0.961979	0.689718	0.942182	1.26057	0.734115	1.00981	1.15996	0.60461	1.01683	0.530005	0.494512	0.35702	0.302305	0.377377	0.760003	0.568045	0.448779	0.00297648
	Pparg	0.860093	1.03711	1.60499	1.25925	1.86939	0.451427	0.49743	0.693787	0.412528	0.693787	1.46669	1.7083	0.445212	0.518554	1.49751	1.02283	1.36847	1.04432	1.08115	1.15074	1.15875	1.43651	1.06627	0.688995	0.604275
	mtGPAT1	0.843903	0.714571	0.676025	0.644007	1.03897	1.91209	0.855683	0.861635	0.976132	1.27912	1.60787	0.572421	1.01758	0.815156	0.481347	0.78195	1.09821	1.12128	1.63031	0.760568	1.31508	1.64165	1.42914	1.60787	0.357972
	Dgat1	1.4257	0.877621	0.940611	0.960375	1.02219	0.758736	0.796458	1.41585	1.34879	1.12636	0.896062	0.629235	0.801998	0.717808	0.780067	1.30285	1.45566	0.91489	1.43562	0.85956	1.07302	1.49658	1.77974	1.17419	0.154574
	ApoB	1.02452	0.87962	1.07546	1.2968	0.73967	1.12893	1.53151	1.12893	0.719443	1.2016	0.809416	0.724447	0.73967	0.91064	0.729486	1.10569	1.58552	1.55289	1.09806	0.949311	1.34253	1.40928	1.45897	1.46912	0.0453135
	Mttp	0.932735	0.711798	0.900963	1.02779	0.992776	1.01364	0.932735	1.18062	0.692334	1.60163	1.01364	0.999681	0.999681	1.28302	0.726754	0.768192	0.870273	0.747186	0.721734	0.623966	0.742025	0.945756	0.939223	0.811993	0.0593987
Figure 3b		Relative CD36 protein levels
	Mettl3flox/flox	Mettl3-HKO
	0.935235	1.58467
	0.990069	1.68393
	1.0747	1.47112
average
T.test	0.00140679
Figure 3c		Lipid uptake (fold)
	Mettl3flox/flox	Mettl3-HKO
	0.463374	2.15546
	1.03642	2.15751
	0.548902	1.52375
	1.09866	2.27383
	1.1754	1.01244
	1.35404	1.09449
	1.32321
T.test	0.0200573
Figure 3d		Lipid uptake (fold)
	Mettl3flox/flox	Mettl3-HKO
	0.875757	1.90161
	0.918536	2.46009
	1.1178	2.2417
	1.10401	2.21469
	0.983894	1.90581
T.test	1.04248e-05

## Sheet: Figure4
Figure 4a
		Mettl3flox/flox	Mettl3-HKO
	TUNEL positive cells (%)	0	0.795545
		0.071788	0.218818
		0.079491	0.282752
		0.131554	0.240633
		0.040626	0.162
	T.test	0.0473537
Figure 4b
		Mettl3flox/flox	Mettl3-HKO
	TUNEL positive cells (%)	0.195313	1.00334
		0.250501	2.2686
		0.266904	1.08401
		0.462657	1.04869
		0.333243	1.2869
	T.test	0.00267253
Figure 4c
	Mettl3flox/flox			Mettl3-HKO			T.Test
HFD	1.02705	1.10316	0.869792	1.68455	1.4713	1.30558	0.0197104
MCD	0.962997	1.09877	0.938239	2.79503	2.39989	2.20195	0.00127327
Figure 4d
HFD
		Mettl3flox/flox	Mettl3-HKO
	Caspase 3 activity (fold)	0.819705	1.42043
		1.1734	1.47167
		0.600851	1.32818
		1.02528	1.57806
		1.26565	1.53278
		1.11511
	T.test	0.00342917
MCD
		Mettl3flox/flox	Mettl3-HKO
	Caspase 3 activity (fold)	1.19837	1.00363
		0.972838	1.59075
		0.87228	1.07547
		1.0132	1.59926
		0.943321	1.36871
	T.test	0.043282

## Sheet: Figure5
Fig5b
Go upregulated
defense response	immune system process	immune response	innate immune response	response to molecule of bacterial origin
6.5391	5.84771	5.7167	5.61979	5.60206
Go downregulated
negative regulation of gluconeogenesis	locomotor rhythm	negative regulation of lipid storage	digestion	negative regulation of insulin secretion involved in cellular response to glucose stimulus
6.35208	6.34677	6.09025	6.01408	5.30525
Fig5c	Relative mRNA levels
	Mettl3flox/flox													Mettl3-HKO											T.Test
Infg	1.28071	0.782923	1.52303	1.13049	1.37263	1.13835	1.18669	0.627176	1.17035	1.17035	0.534752	0.691089	0.391462	0.720436	0.585176	0.700736	0.963891	1.01181	0.957233	1.09198	1.21162	0.963891	0.383405	1.30762	0.452574
Il1b	1.5165	0.307945	4.82573	0.927068	0.178098	2.10052	0.457152	0.376506	0.590802	0.116689	0.555072	0.473274	0.574646	2.11513	1.7786	1.30201	1.27522	1.75412	2.90945	0.387091	1.5919	1.68266	1.12564	1.42479	0.186948
Il6	1.13444	0.204757	0.158437	0.733049	1.50731	2.60626	2.10232	0.083735	0.500687	2.28466	1.50731	0.089125	0.087898	0.012023	0.160649	0.69833	0.213452	0.507676	0.316874	0.960582	1.25005	1.67247	0.61216	0.154105	0.210203
Tnfα	0.858377	0.521118	4.40665	0.742099	0.378846	1.05679	1.21393	0.479527	0.768269	0.558521	0.615437	0.400447		2.18811	2.60211	4.88949	1.75283	1.30106	2.69387	1.22237	2.41109	3.13765	1.42374	2.60211	0.00564934
Ccl2	0.883921	0.432865	1.93454	0.807754	0.409515	1.05848	2.50011	0.72296	0.547902	1.13445	1.23284	0.334943		4.86348	8.46781	9.46097	3.89599	3.53568	32.7175	15.3694	7.17008	6.24191	4.93137	6.73645	0.00236908
Cx3cr1	0.78365	1.24684	1.10825	1.80035	0.506376	1.18779	0.636522	1.20437	0.863508	0.938404	1.05576	0.668167		2.26307	1.07794	3.35958	1.12372	1.04123	3.45403	2.80555	10.0441	2.34288	4.95293	2.37558	0.00854284
Ccr2	1.41043	0.810077	1.31597	1.24499	1.16162	1.37186	1.12985	0.613924	0.76638	0.755829	0.761086	0.657987		0.874258	0.793406	0.868219	0.905089	0.793406	1.86107	1.1066	2.5073	0.77171	1.18602	0.667172	0.52146
Ccl3	1.20887	0.941906	1.7096	0.903537	0.87883	1.65136	0.82568	0.884942	1.05238	0.909821	0.424447	0.608638		1.57315	0.955055	1.05238	0.903537	0.897296	1.72149	0.781141	1.79459	2.41773	1.28668	2.36798	0.04608
Cxcl10	0.341798	0.353852	1.33906	0.966751	0.722574	1.517	0.953442	1.49611	0.702815	1.19021	1.61465	0.801746		4.26107	4.38087	3.05509	6.59429	2.48151	7.68059	1.77919	0.000249	3.38984	5.20976	4.66287	0.000142723
Fig5d	Relative mRNA levels
	Mettl3flox/flox																Mettl3-HKO														T.Test
Infg	0.987507	1.12651	0.624972	1.10333	1.17435	1.45585	0.915012	0.921376	1.15018	1.3678	1.3678	0.532873	0.727925	0.70802	0.927785	0.908692	0.980686	1.15018	0.435838	1.19074	0.693449	0.019941	0.669828	0.807684	0.785598	0.774782	0.591259	0.994375	0.753596	0.679178	0.0236796
Il1b	1.52881	0.514915	0.533074	1.67296	1.08855	0.748673	2.33336	1.27669	1.63854	0.896519	0.6166	0.642784	0.703395	0.427029	0.49394	0.884177	0.346856	1.66141	1.27669	1.25042	1.55015	0.994751	0.807989	1.34948	2.68032	1.53944	1.52881	1.40679	1.24178	1.05878	0.0976619
Il6	1.30169	0.933283	0.852863	1.17315	0.664521	0.81247	1.53729	1.24004	1.16505	0.907762	1.08703	0.406235	0.758061	0.920434	1.40482	0.835312	0.320942	0.574503	1.14107	0.779373	0.920434	0.920434	0.590655	0.547293	0.758061	0.325423	0.870784	0.876841	1.17315	1.00027	0.0352588
Tnfα	0.394191	0.911913	0.581144	0.12217	1.27188	3.49906	0.523756	0.459128	0.472036	1.42106	0.868723	1.43094	1.21165	0.695908	1.3259		0.810547	0.593355	1.36317	3.08863	1.9145	3.21979	0.018932	2.34075	6.3951	5.0524	5.15856	2.44015	2.50875	2.03774	0.00421748
Ccl2	1.12111	0.484621	0.125428	1.17685	0.04109	5.2961	0.145081	0.230834	0.198186	1.33323	1.89859	1.45895	1.18504	0.357231	0.671253		0.276419	0.203758	1.85952	8.25306	4.77311	2.09207	3.77095	3.04181	12.5093	6.43049	9.09409	4.24254	6.89203	2.87773	0.000797786
Cx3cr1	2.01163	0.811333	0.558012	1.98394	0.783696	1.04129	0.554157	0.408488	0.190567	0.221959	0.365607	1.32718	1.03409				2.59974	4.71863	2.98632	4.02327	6.01417	2.84488	2.35931	3.26791	0.912798	3.11313	3.22292	2.47661	3.75384	1.88997	2.69527e-06
Ccr2	1.14634	1.19502	0.667591	1.2897	1.37272	1.22013	0.793904	0.705656	0.48533	0.710564	0.970659	1.17043	1.27195				2.15403	1.70177	1.42113	2.00978	2.47433	2.16901	1.25443	1.81131	0.601667	1.22013	1.01892	2.02376	1.58781	1.2897	0.000820327
Ccl3	1.78445	0.455486	0.449215	1.87317	0.605198	1.03203	1.61942	1.2104	0.680883	0.430916	0.519602	1.13719	1.20203				0.798564	1.86023	1.95271	0.53421	1.73565	1.65345	0.576535	1.27057	0.700026	1.49017	1.49017	2.38747	1.84738	1.14511	0.0777076
Cxcl10	2.37297	1.91413	0.172742	1.47089	0.77738	3.21917	0.274845	0.111622	0.109325	0.231116	0.234343	1.23687	0.874597				4.48992	2.7831	2.98285	3.47423	4.68059	5.33945	3.82827	4.84565	0.431278	2.24496	3.04553	1.38194	5.92449	3.93589	3.24387e-05
Fig5e	Relative mRNA levels
	Mettl3flox/flox												Mettl3-HKO												T.Test
Infg	0.743174	0.748343	0.476904	0.555466	0.587138	0.722852	0.865599	0.361426	0.769382	4.17499	1.08055	1.15011	0.764067	1.06568	0.674444	1.00123	1.02938	1.47608	0.73804	0.547819	2.16111	1.27613	1.13428	1.51758	0.768498
Il1b	0.795029	0.234731	0.370894	0.423103	2.98779	0.517302	1.46315	1.23892	0.236364	0.817381	0.852091	0.60252	2.46072	0.846205	0.823066	0.692113	0.20014	0.88214	0.736665	1.17209	1.48358	0.858018	1.17209	3.43207	0.308711
Il6	2.36573	0.045194	0.830636	0.0996	1.44622	0.139883	0.155209	0.551827	1.6384	1.6498	2.71752	0.830636	0.529348	0.748611	0.235253	0.629504	2.66159	1.46641	1.48688	0.718116	0.616549	3.66113	0.994669	1.11906	0.614076
Tnfα	0.98034	0.655812	0.790784	0.67425	1.68337	0.543878	2.08689	1.1821	0.847541	0.683662	0.871368		3.92136	1.67175	0.374063	2.75367	2.77282	2.2679	1.68337	1.02197	4.59911	4.9292	1.10294	5.10303	0.00334129
Ccl2	0.83415	0.741428	0.845795	1.05583	1.77569	0.925548	1.38355	0.610634	1.0413	0.654461	1.13161		6.22632	3.17857	4.28228	3.17857	3.55138	1.86397	2.05392	2.92488	7.0537	2.15603	9.43733		0.000329042
Cx3cr1	0.341702	0.15398	0.279479	0.37134	0.747845	0.582695	6.68446	0.920706	0.295414	0.594938	0.637639	0.389802	2.20505	2.83002	4.17221	5.62094	2.39631	1.7542	0.325519	2.62226	1.06497	2.42976	1.15734	0.603243	0.0753226
Ccr2	0.665827	0.32381	0.415586	0.390452	2.73818	0.703791	2.13349	1.33165	0.508112	1.50861	0.684546	0.595932	1.18363	3.01722	3.63818	6.03443	2.46779	1.68555	0.474085	1.56181	1.15126	2.55481	1.25982	0.791806	0.0306457
Ccl3	1.05446	0.553442	0.593164	0.49879	1.41079	0.815922	1.59826	1.03994	0.720217	1.9272	0.850571	0.937249	1.00452	1.4206	1.51205	2.59638	1.25397	0.970301	0.576944	1.76113	1.17	1.22816	0.937249	0.686106	0.209501
Cxcl10	0.72451	0.560613	0.552895	0.58442	0.694996	0.955996	2.43695	1.60779	0.588485	1.38999	1.01753	0.885815	0.867585	1.4192	2.06348	3.49448	2.5759	0.885815	0.76053	2.28957	1.21006	1.83411	0.923432	1.38999	0.0381177
Fig5f	Relative mRNA levels
	Mettl3flox/flox						Mettl3-HKO						T.Test
Infg	1.14432	1.56318	1.05299	0.885453	0.719211	0.63485	0.276334	0.572159	1.07511	0.826157	1.2697	2.917	0.707732
Il1b	1.27275	1.04098	1.16308	1.71469	0.21884	0.589657	0.538847	1.08519	1.18752	0.193171	0.25313	0.234547	0.1698
Il6	1.14138	1.32022	0.532473	1.03582	0.71241	1.25769	1.11017	1.19813	0.732438	0.651022	1.08732	1.73001	0.684487
Tnfα	0.502569	1.84983	1.37306	1.40191	0.452941	0.419689	0.86898	0.725674	0.912182	0.94435	1.42148	2.23054	0.60207
Ccl2	0.912177	0.887233	0.881105	0.893405	1.16263	1.26347	29.3927	27.2349	30.6409	40.1516	29.803	38.7839	5.34985e-08
Cx3cr1	0.775753	1.30466	0.866739	1.53015	0.612877	0.90983	0.770395	0.786582	1.67443	0.837215	0.935409	1.61739	0.653207
Ccr2	0.979143	1.39435	1.14837	1.42365	0.499859	0.554628	0.870305	1.01367	0.888591	0.795312	1.06407	1.75272	0.774518
Ccl3	1.05981	1.00962	0.903634	1.08208	0.885038	1.05981	0.897392	1.07461	0.765148	0.90992	0.754614	1.2344	0.484024
Cxcl10	0.954935	1.38845	0.749227	1.37886	0.526124	1.00241	3.63883	3.12417	2.70096	3.34841	1.95	2.62711	5.26833e-05
Fig5g
	NC									NC
	HFD									HFD
	MCD									MCD
Gray Level
		Mettl3flox/flox			Mettl3-HKO			T.Test
	NC	0.91288	1.17909	0.908033	2.76592	2.49657	1.82809	0.00961373
	HFD	0.89925	1.21669	0.884059	1.71954	1.79219	1.89833	0.00260759
	MCD	1.06371	0.958056	0.978232	1.54312	1.59655	2.0572	0.0116763

## Sheet: Figure6
Fig6a
	IgA+IgG2b	Anti-CD36+Anti-CCL2
ALT (IU/L)	333.635	212.243
	401.506	283.196
	371.799	238.079
	178.703	248.901
	350.61	152.045
	307.702	74.6914
T.Test	0.0203762
Fig6b
	IgA+IgG2b	Anti-CD36+Anti-CCL2
Liver Weight (%of B.W.)	5.74551	4.59841
	5.00057	5.10286
	5.03977	4.90874
	5.33099	4.54317
	5.65663	5.06056
	5.25155	5.25217
T.Test	0.0324775
Fig6c
Fig6d
	IgA+IgG2b	Anti-CD36+Anti-CCL2
Liver TAG (mg/g)	116.842	76.87
	131.448	52.2716
	140.672	83.7883
	63.0334	52.2716
	143.747	56.1151
	73.7952	62.2647
T.Test	0.0108132
Fig6e
	IgA+IgG2b	Anti-CD36+Anti-CCL2
TUNEL positive cells(%)	0.850694	0.504804
	0.428266	0.208587
	0.554726	0.146177
	1.00585	0.329979
	0.403023	0.188679
	0.774927	0.27553
T.Test	0.00588896
Fig6f
		IgA+ IgG2b	Anti-CD36+ Anti-CCL2
	Relative Cleaved Capase3 levels	0.995272	0.35099
		0.817156	0.499921
		1.31554	0.252862
		0.872033	0.554792
	T.Test	0.00427448

## Sheet: Figure7
Fig7b
Fig7c	Serum ALT (IU/L)
	Control	Mettl3-HOE
ALT (IU/L)	712.182	346.107
	575.5	240.434
	480.334	555.773
	546.039	246.872
	555.773	192.054
	273.49	215.55
	723.303	266.706
	410.445
	453.475
	565.593
T.Test	0.00241131
Fig7d
Fig7e	Liver TAG
	Control	Mettl3-HOE
Liver TAG (mg/g)	73.0944	44.8316
	87.6989	55.8378
	57.1569	45.482
	54.5177	38.13
	48.0825	47.5255
	50.4179	45.3693
	48.4935	51.7643
	95.3569
	74.5653
	51.8667
T.Test	0.0242911
Fig7f	TUNEL positive cells (%)
	Control	Mettl3-HOE
TUENL positive cells(%)	2.16961	0.477165
	1.27382	0.366015
	1.67596	0.122495
	1.00242	0.361561
	1.53862	0.286495
	1.385	0.119393
average	1.50757	0.288854
T.Test	3.48314e-05
Fig7g	Sirius red positive area(%)
	Control	Mettl3-HOE
Sirius red positive area(%)	9.58625	4.7195
	13.5385	7.06425
	9.96675	5.39925
	12.4187	5.18525
	14.613	5.43175
average	12.0246	5.56
T.Test	0.000290194
Fig7h	Relative mRNA levels
		Control								Mettl3-HOE								T.Test
	Collagen1A1	1.97482	0.633633	0.222476	0.374158	1.44565	1.62644	0.722825		0.299726	0.463846	0.575034	0.435794	0.260927	0.470321	0.195023		0.0364558
	aSMA	1.56928	0.757913	0.521271	0.460127	1.69361	1.32878	0.669012		0.615617	0.493152	0.737188	0.817961	0.611364	1.27465	0.417574		0.216913
	Mmp9	1.28629	0.708687	0.884675	0.866469	0.775511	1.32246	1.08916	1.06675	0.703791	0.587728	0.501117	0.501117	0.684546	0.836954	0.600077	0.656661	0.00114356
	Tgfb1	1.16984	0.96347	0.58492	1.18617	1.07647	1.18617	0.832956		0.761181	0.635653	0.667256	0.832956	0.667256	0.782581	0.485086		0.00718705
Fig7i	Lipid uptake (fold)
	Control	Mettl3HOE
Lipid uptake (fold)	0.999059	0.574125
	1.01452	0.643015
	0.975263	0.815522
	0.961968	0.809057
	0.932104	0.772611
	0.915121	0.827561
	1.06014	0.556001
	1.10615	0.771189
	1.03567	0.67875
		0.653185
		0.705291
average	1	0.709664
T.Test	3.53098e-07
Fig7j	Cd36 mRNA levels
	Control	Mettl3-HOE
Cd36 mRNA level	0.660923	0.656358
	1.5184	0.421193
	1.02994	0.563526
	0.723244	0.379601
	0.890418	0.791441
	0.603972	0.563526
	1.07367	0.559633
	1.1996
	1.70829
	0.591543
average	1	0.562183
T.Test	0.0121879
Fig7k	Ccl2mRNA levels
	Control	Mettl3-HOE
Ccl2 mRNA level	0.621158	0.587651
	1.13527	0.770054
	0.694012	0.544511
	1.36891	0.474024
	0.537014	0.34942
	0.738686	0.390402
	0.723484	0.49074
	1.36891
	2.00421
	0.808339
average	1	0.515257
T.Test	0.0177659
Fig7l
	Relative protein levels
		Control			Mettl3-HOE			T.Test
	CD36	0.901917	1.08336	1.01472	0.756355	0.663833	0.587387	0.0100723
	CCL2	0.942973	1.09042	0.96661	0.625758	0.712523	0.88348	0.0426826

## Sheet: Figure8
Fig8a	Nascent mRNA levels
	Mettl3flox/flox					Mettl3-HKO					T.TEST
Ccl2	0.907783	0.32095	0.395136	1.34763	2.02851	2.10004	2.04262	1.65912	1.71763	3.16108	0.0260624
Cd36	0.372416	0.580346	1.72307	1.65288	0.67128	2.13611	1.3613	1.52096	1.69935	2.4368	0.0439892
Fig8d
																			Promoter enrichment(% of input)
																				Control			Mettl3-HOE			T.Test
																			Cd36	0.109052	0.080054	0.090708	0.535571	0.459677	0.533312	9.35383e-05
																			Ccl2	0.146006	0.155293	0.090583	0.413573	0.451492	0.374775	0.000705255
																			Actb	0.027592	0.036614	0.006649	0.010686	0.029987	0.015377	0.666003
Fig8e
	METTL3(ng)	0	50	100	200			METTL3(ng)	0	50	100	200
	Cd36 luciferase activity	1.1582	0.631671	0.373127	0.219627			Ccl2 luciferase activity	1.28024	0.738072	0.475501	0.464632
		0.957634	0.71129	0.369064	0.243191				1.11276	0.811886	0.469305	0.489102
		1.04405	0.619438	0.453796	0.19084				1.03991	0.528832	0.495029	0.487726
		0.945657	0.626937	0.416402	0.239437				0.756793	0.725396	0.543511	0.509429
		0.825409	0.572059	0.405586	0.292712				0.958768	0.638974	0.554647	0.505637
		1.06904	0.53694	0.346573	0.178811				0.851526	0.526711	0.547241	0.50452
	T.Test		2.84554e-05	2.57898e-07	2.69429e-08			T.Test		0.00380012	9.92895e-05	6.14503e-05
Fig8f
	D395A(ng)	0	50	100	200			D395A(ng)	0	50	100	200
	Cd36 luciferase activity	1.03098	0.54256	0.369553	0.224813			Ccl2 luciferase activity	0.884791	0.568491	0.288012	0.197066
		0.967505	0.467682	0.379851	0.169272				1.07012	0.505656	0.272019	0.129264
		1.00496	0.425515	0.312419	0.180246				1.04044	0.445101	0.276875	0.146086
		0.937735	0.52062	0.342736	0.191838				1.07605	0.464695	0.379569	0.152617
		0.993886	0.47601	0.387533	0.208836				0.957971	0.676901	0.355484	0.191477
		1.06493	0.588239	0.403867	0.177317				0.970627	0.628371	0.38754	0.148995
	T.Test		1.42453e-08	8.63417e-11	2.43441e-12			T.Test		3.12849e-06	6.38249e-09	1.80872e-10
Fig8g	Relative mRNA levels
		βGal						METTL3						D395A							T.Test
	Cd36	1.00464	0.874588	0.816019	1.00464	0.756114	1.544	0.076239	0.405191	0.163422	0.569069	0.372852	0.455864	0.481856	0.329118	0.365179	0.465443	0.422398	0.425336		0.000773455	0.000593355	0.370372
	Ccl2	0.617185	2.11958	1.48841	0.749383	0.592043	0.433401	0.008395	0.006146	0.015558	0.013544	0.008874	0.011155	0.002789	0.005462	0.005313	0.00469	0.003579	0.005313		0.0043686	0.00420859	0.00226922
Fig8h
	βGal			METTL3			D395A
CD36	1.31649	0.832826	0.850686	0.274558	0.33631	0.215192	0.23213	0.367121	0.330749
CCL2	0.988713	1.09113	0.920153	0.549977	0.526159	0.441991	0.44824	0.387143	0.313598
		T.Test	0.551645	0.551645
			0.0728572	0.0728572

## Sheet: Figure9
Figure 9a
Figure 9b
Figure 9c
Figure 9d
		NC			MCD			T.Test
	HDAC1	0.890529	1.03446	1.07501	0.207657	0.360669	0.611039	0.00958547
	HDAC2	0.563896	1.02461	1.41149	0.309589	0.115877	0.374107	0.0462005
Figure 9e		H3K9ac (% of input)
	Control						Mettl3-HOE						T.Test
Ccl2	5.0698	12.3114	2.60616	1.90782	8.88843	3.43886	0.46714	0.15625	2.87175	0.708052	2.46558	1.96146	0.0334029
Cd36	3.25335	7.84584	1.92109	2.73573	8.70551	1.90782	0.122591	0.038525	1.90782	0.698304	2.04475	1.76777	0.0299979
Actb	6.68964	6.32878	6.97372	3.89582	13.4723	4.56916	10.2811	5.54785	7.37135	4.08951	6.24165	5.90496	0.804484
Figure 9f		H3K27ac (% of input)
	Control						Mettl3-HOE						T.Test
Ccl2	4.82968	12.5701	1.71943	1.9751	11.487	2.81265	0.384733	0.049102	1.60428	0.927827	1.44586	2.34881	0.040064
Cd36	5.90496	9.52638	2.14641	2.00267	11.487	3.39151	0.188407	0.0323953	2.04476	1.93446	1.90782	2.03063	0.025852
Actb	5.78344	3.66021	2.75476	2.31647	3.34482	3.97768	1.03665	1.80491	3.66021	2.85191	2.13159	7.42262	0.652732
Figure 9g		Cd36 mRNA levels
	βGal	METTL3	METTL3+TSA
	1.17725	0.498414	1.09082
	1.03916	0.461825	1.12929
	0.666842	0.704864	0.930074
	1.16104	0.461825	1.20198
	1.07581	0.804084	0.771328
	0.879904	0.512427	1.45944
T.Test		0.00156519	0.000927301
Figure 9g		Ccl2 mRNA levels
	βGal	METTL3	METTL3+TSA
	1.04577	0.321872	0.65273
	0.9623	0.421779	1.00317
	1.28749	0.49126	0.666446
	0.704445	0.552696	0.72425
T.Test		0.00536172	0.0166922
Figure 9h
																				βGal					METTL3					METTL3+TSA					T.Test
																			CD36	1.01999	0.980014	0.99921	1.07967	0.920335	0.478513	0.726327	0.796612	0.565214	0.573004	1.13267	0.84853	1.1356	0.779649	0.833053	0.000383885	0.0112145
																			CCL2	1.05528	0.944715	1.0211	1.03166	0.96834	0.475369	0.773901	0.591372	0.540085	0.568442	0.915608	0.740972	0.645479	0.826248	0.857238	5.91088e-05	0.0167029
Figure 9i		H3K9ac (% of input)
	Mettl3flox/flox							Mettl3-HKO							T.Test
Ccl2	0.052992	0.967228	0.061296	0.563282	0.149885	0.14885	0.112807	0.547879	2.34881	2.16134	1.09576	2.58816	5.39614	3.12083	0.003741
Cd36	0.082009	1.69575	0.101667	0.225614	0.220971	0.259162	0.170983	0.660636	3.39151	1.63799	1.34903	1.39661	5.39614	2.48273	0.0113257
Actb	2.03063	5.10506	2.51739	5	5.54785	4.35275	3.68567	3.58489	4.66517	5.10506	3.39151	3.73712	5.70382	5.03478	0.498742
Figure 9j		H3K27ac (% of input)
	Mettl3flox/flox							Mettl3-HKO							T.Test
Ccl2	0.094859	0.160643	0.060452	0.055627	0.101667	0.042157	0.039608	0.429857	0.384733	0.717936	0.940779	1.38696	3.36808	2.23756	0.00970525
Cd36	0.127948	0.198008	0.055308	0.126186	0.083252	0.046832	0.040769	0.418595	0.583833	0.591983	1.20884	3.46686	4.76881	3.66453	0.0126263
Actb	0.708052	0.708052	0.418102	1.20742	0.774817	0.824692	0.473661	0.712977	0.717936	1.08819	1.22428	0.712977	0.688691	0.647041	0.473617

## Sheet: Supplemental Figure 1
Figure S1a		Mettl3 mRNA levels
WT	db/db		T.Test
1.071	2.142		0.000164432
1.13207	1.7764
0.811665	1.9039
1.03452	1.64599
0.98552	1.60098
0.965238	2.61889
Figure S1b		Mettl3 mRNA levels
NC	HFD		T.Test
1.1186	1.66058		0.00179575
1.08049	1.48626
0.796469	1.20722
0.908583	1.25849
0.953754	1.48626
1.1421	1.24116
Figure S1c		Mettl3 mRNA levels
NC	MCD		T.Test
1.09709	0.786589		0.122998
1.17583	0.533545
0.713845	0.77576
0.803117	0.955072
0.666041	0.621438
1.16771	1.37906
1.14368	0.819992
1.24288	0.770401
0.797569	0.770401
1.19225	0.935417
	0.928956
Figure S1d		Relative protein levels
	WT			db/db			T.Test
Nuclei	0.857186	0.731427	1.41138	1.75937	1.76208	2.53468	0.0373312
Cytosol	1.39448	1.25873	0.346797	3.78761	4.32213	4.29883	0.00108766
Total lysate	0.754205	1.22365	1.02214	1.5389	1.30637	1.56271	0.0416356
Figure S1e		Relative protein levels
	NC			HFD			T.Test
Nuclei	0.871733	1.45855	0.669712	2.0552	3.60312	2.44603	0.0310022
Cytosol	1.16754	0.959516	0.87295	2.37303	4.67499	5.93758	0.0335765
Total lysate	1.46635	1.01321	0.520433	1.94733	1.96273	3.12469	0.0475823
Figure S1f		Relative protein levels
	NC				MCD				T.Test
Nuclei	1.20371	0.902647	0.988518	0.905127	0.265202	0.249054	0.175574	0.113278	5.41838e-05
Cytosol	0.695635	0.662166	1.287	1.35519	11.4958	11.7469	10.3972	10.0343	6.11558e-07
Total lysate	1.11158	0.901218	0.951895	1.03531	1.27017	1.30057	1.24099	0.675267	0.46575
Figure S1g		Relative protein levels
	Normal				NASH				T.Test
Nuclei	1.0225	1.09329	0.757097	1.12712	0.144765	0.342622	0.190879	0.472491	0.000719186
Cytosol	0.151216	1.43677	0.711993	1.70002	2.053	2.92672	1.93558	4.43561	0.034611
Total lysate	0.801463	0.722568	2.30051	0.175466	0.534334	1.68436	2.11426	2.90597	0.2738
Figure S1h
	Relative protein levels
		Control			PA			T.Test
	Nuclei	0.929983	0.992914	1.0771	1.00744	0.784506	1.12167	0.802584
	Cytosol	0.816256	1.17795	1.00579	1.21897	1.31014	0.967044	0.321813
	Total lysate	0.9045	1.08366	1.01184	0.939396	0.740242	0.98601	0.290577
Figure S1i		Relative protein levels
	Control			TNFa			T.Test
Nuclei	0.948005	1.02799	1.02401	0.299468	0.362073	0.480269	0.000467024
Cytosol	1.16124	1.03979	0.798967	1.55921	1.85658	2.16537	0.0136902
Total lysate	1.13348	0.977727	0.888793	0.942491	1.70969	1.48166	0.188123
Figure S1j
Relative protein levels
	Control			TNFα			T.Test
pCDK9	1.44588	0.579898	0.974219	2.89297	5.37987	4.891	0.0133638
CDK9	1.10626	0.969972	0.92377	1.50858	1.52785	1.38605	0.0025476
Figure S1k
Relative protein levels
	NC				MCD				T.Test
pCDK9	1.46788	1.42123	1.27448	0.722996	1.5717	1.78299	1.79901	1.77959	0.0292034
CDK9	0.858068	0.854268	1.15903	1.04526	1.08854	0.868941	1.01563	0.810247	0.746789
Figure S1l
Relative protein levels
	Normal			NASH				T.Test
pCDK9	0.818525	0.937219	1.24425	4.7735	5.07764	3.37311	5.9653	0.00201201
CDK9	0.677491	1.02988	1.29262	3.35162	2.46819	1.76709	1.93151	0.0274538
Figure S1m
Relative METTL3 protein levels
	Control			TNFα			TNFα+Bay			T.Test
Nuclei	0.849157	1.00897	1.14187	0.492668	0.775844	0.662513	0.828774	1.05346	1.06802	0.0392056	0.0396769
Cytosol	0.874814	0.815435	1.30975	2.30382	2.21594	2.31266	1.63542	1.86122	1.87025	0.00129777	0.00412649
Total lysate	0.611812	1.13506	1.25312	0.918748	1.49782	1.48642	0.959081	1.12915	1.17837	0.334498	0.353687
Figure S1n
Relative pCDK9 levels
	Control	TNFα	TNFα+Bay
	1.02328	1.84633	0.611133
	0.915989	1.96361	0.755101
	1.06074	1.56976	1.27781
T.Test		0.00311691	0.0175334

[truncated: 6 more sheets: Supplemental Figure2, Supplemental Figure3, Supplemental Figure8, Supplemental Figure9, Supplemental Figure10, Supplemental Figure11]
